# Supplementary material for: A Truncated Mutation of TP53 Promotes Chemoresistance in Tongue Squamous Cell Carcinoma
Source: Int J Mol Sci. 2025 Mar 6;26(5):2353. doi: 10.3390/ijms26052353 (PMC11900931; doi:10.3390/ijms26052353)
Supplement: Supplementary file 1 [file ijms-26-02353-s001.zip]

Archive with 4 entries (4 files):
- Supplemental table 1-STR.pdf
- Supplemental table 2 RNA-seq mutations.pdf
- Supplemental table 3-primer.pdf
- Supplementary Figures and Figure Legends.pdf
